# Supplementary material for: (2E)-1-(2-Bromo­phen­yl)-3-(4-meth­oxy­phen­yl)prop-2-en-1-one
Source: Acta Crystallogr Sect E Struct Rep Online. 2010 Jun 16;66(Pt 7):o1661. doi: 10.1107/S160053681002218X (PMC3006708; doi:10.1107/S160053681002218X)
Supplement: Supplementary file 2 [file e-66-o1661-Isup2.hkl]

# 
# h,k,l, Fc-squared, Fo-squared, sigma(Fo-squared) and status flag 
# 
data_I
_shelx_title '    hsy765 in P2(1)' 
_shelx_refln_list_code          4 
_shelx_F_calc_maximum       78.22 
_exptl_crystal_F_000       320.00 
_reflns_d_resolution_high  0.8015 
 
loop_ 
 _symmetry_equiv_pos_as_xyz 
 'x, y, z' 
 '-x, y+1/2, -z' 
 
_cell_length_a    12.7300 
_cell_length_b     4.0061 
_cell_length_c    13.0035 
_cell_angle_alpha  90.000 
_cell_angle_beta  100.671 
_cell_angle_gamma  90.000 
 
_shelx_F_squared_multiplier     1.000 
 
loop_ 
 _refln_index_h 
 _refln_index_k 
 _refln_index_l 
 _refln_F_squared_calc 
 _refln_F_squared_meas 
 _refln_F_squared_sigma 
 _refln_observed_status 
  11  -2   0       57.61       65.50      3.63 o 
  12  -2   0      287.81      289.69      6.09 o 
  13  -2   0      515.83      507.01      6.55 o 
  14  -1   0      179.62      177.75      4.57 o 
  15  -1   0      236.86      259.74      4.10 o 
   2   0   0      827.98      785.20      3.39 o 
   3   0   0      228.40      234.74      2.33 o 
   4   0   0     2771.76     2588.59      8.65 o 
   5   0   0     2806.50     2877.68     10.37 o 
   6   0   0     6118.01     6013.70     65.39 o 
   7   0   0      362.00      382.57      4.45 o 
   8   0   0     1714.42     1958.88     10.77 o 
   9   0   0      564.06      602.42      6.21 o 
  10   0   0     1000.24     1024.30     11.35 o 
  11   0   0        0.04        4.52      2.46 o 
  12   0   0      832.28      792.06     10.12 o 
  13   0   0      513.89      557.68      8.04 o 
  14   0   0      229.54      267.25      5.83 o 
  15   0   0      145.30      149.66      3.34 o 
   1   1   0      755.78      741.50      1.67 o 
   3   1   0      396.22      398.89      2.48 o 
   4   1   0     1482.37     1592.80      8.48 o 
   5   1   0      534.94      612.13      5.73 o 
   6   1   0     2520.26     2713.35     13.04 o 
   7   1   0      738.01      763.96      7.53 o 
   8   1   0      784.28      941.64      8.67 o 
   9   1   0      148.15      144.03      4.47 o 
  10   1   0      538.81      490.96      8.32 o 
  11   1   0      594.77      511.56      8.74 o 
  12   1   0      462.71      423.34      7.80 o 
  13   1   0       65.57       56.24      3.14 o 
   0   2   0     3701.29     3480.56     12.62 o 
   1   2   0      375.34      408.46     25.66 o 
   2   2   0      887.59      972.82     26.20 o 
   3   2   0      121.46      105.08      1.51 o 
   4   2   0     2667.34     2566.92      9.08 o 
   5   2   0      607.80      613.80      6.78 o 
   6   2   0      583.03      654.76     18.62 o 
   7   2   0       49.91       57.48      3.45 o 
   8   2   0      167.22      144.26      4.98 o 
   9   2   0      358.87      323.35      7.22 o 
  10   2   0      664.48      621.58      9.87 o 
  11   2   0       55.08       58.24      3.43 o 
  12   2   0      289.76      292.31      8.51 o 
   1   3   0      549.06      586.28      5.53 o 
   2   3   0     1366.33     1451.41     40.17 o 
   3   3   0      397.96      365.29      6.78 o 
   4   3   0      522.82      490.70      8.32 o 
   5   3   0      204.57      185.24      5.68 o 
   6   3   0     1203.02     1066.45     13.89 o 
   7   3   0      478.58      436.06      9.44 o 
   8   3   0      118.95      115.61      5.21 o 
   9   3   0        5.80        8.27      2.37 o 
  10   3   0      111.32      130.71      4.59 o 
  11   3   0      555.96      602.77      7.91 o 
  12   3   0      257.00      313.85      4.23 o 
   0   4   0     1054.54     1047.25     10.83 o 
   1   4   0      400.24      381.33      6.87 o 
   2   4   0       11.38       11.99      2.03 o 
   3   4   0      371.55      351.00      7.20 o 
   4   4   0      521.31      530.08      9.34 o 
   5   4   0      490.77      525.34      9.60 o 
   6   4   0      249.89      240.68      6.94 o 
   7   4   0      138.63      161.89      5.67 o 
   8   4   0      595.38      710.04      9.68 o 
   9   4   0      575.03      726.51      7.66 o 
 -14  -2   1      458.73      453.38      4.79 o 
 -13  -2   1      338.36      335.77      5.56 o 
 -12  -2   1      243.10      236.56      5.65 o 
 -11  -2   1       42.01       41.66      3.26 o 
 -10  -2   1      631.91      696.69     10.70 o 
   1  -2   1      447.49      499.58      3.82 o 
  12  -2   1      175.92      162.10      4.53 o 
  13  -2   1      259.64      259.06      4.51 o 
 -15  -1   1      292.75      301.36      4.59 o 
 -14  -1   1       89.30       92.57      3.65 o 
 -13  -1   1      225.85      232.66      6.41 o 
  -5  -1   1       99.46      124.51      1.57 o 
  -4  -1   1       92.57       88.93      1.00 o 
  -1  -1   1       38.78       35.70      1.18 o 
  14  -1   1      146.61      133.44      3.86 o 
  15  -1   1      190.70      198.56      3.31 o 
 -15   0   1      212.36      222.72      4.11 o 
 -14   0   1      534.43      565.97      8.24 o 
 -13   0   1      342.72      412.90      7.12 o 
 -12   0   1        6.53        8.78      2.50 o 
 -11   0   1       76.16       83.94      3.73 o 
 -10   0   1      558.77      572.58      8.64 o 
  -9   0   1     1261.07     1410.13      9.51 o 
  -8   0   1      963.87     1083.87      8.06 o 
  -7   0   1       90.79      121.95      2.62 o 
  -6   0   1      807.82      849.27      6.07 o 
  -5   0   1     1511.51     1595.00      7.52 o 
  -4   0   1     1278.00     1222.85      5.86 o 
  -3   0   1      394.78      417.19      2.95 o 
  -2   0   1        2.04        5.91      0.49 o 
  -1   0   1     1823.22     1825.59     17.82 o 
   1   0   1       41.92       51.20      0.81 o 
   2   0   1        4.99       11.29      0.76 o 
   3   0   1      802.96      796.69      4.65 o 
   4   0   1     3338.70     3026.75     10.03 o 
   5   0   1     2589.90     2592.21     10.22 o 
   7   0   1      665.46      744.08      6.34 o 
   8   0   1     1554.96     1571.57      9.44 o 
   9   0   1     1409.43     1428.12     72.77 o 
  10   0   1      248.05      243.31      5.67 o 
  11   0   1       67.02       67.49      3.49 o 
  12   0   1      435.14      438.07      7.59 o 
  13   0   1      242.52      263.21      5.43 o 
  14   0   1      559.32      645.07      7.04 o 
  15   0   1       38.84       48.76      2.02 o 
 -13   1   1      219.39      209.12      5.54 o 
 -12   1   1      982.39      883.49     11.25 o 
 -11   1   1      829.56      722.49     10.29 o 
 -10   1   1      369.76      316.31      6.84 o 
  -9   1   1       65.71       58.72      3.15 o 
  -8   1   1     1390.05     1683.59     11.86 o 
  -7   1   1     1740.83     1877.70     11.64 o 
  -6   1   1      394.84      429.24      5.23 o 
  -5   1   1       86.26      112.46      2.60 o 
  -4   1   1      122.09      127.47      2.49 o 
  -3   1   1     2950.81     2877.02     32.65 o 
  -1   1   1       25.57       21.85      0.60 o 
   2   1   1     5017.64     4280.73    152.95 o 
   3   1   1     2254.48     2185.74      8.44 o 
   4   1   1      204.24      261.51      2.73 o 
   5   1   1     1478.08     1619.03     33.74 o 
   6   1   1     2540.36     2716.60     13.03 o 
   7   1   1     1751.74     1913.44     11.57 o 
   8   1   1      994.30     1285.23     10.47 o 
   9   1   1        6.33        4.43      1.82 o 
  10   1   1      924.02      776.80     10.40 o 
  11   1   1      641.79      552.37      9.13 o 
  12   1   1      329.06      300.82      6.63 o 
  13   1   1       10.65        7.28      2.00 o 
  14   1   1      140.41      139.66      3.80 o 
 -12   2   1      222.17      229.41      4.76 o 
 -11   2   1       34.56       37.29      2.61 o 
 -10   2   1      686.50      685.40     10.48 o 
  -9   2   1     1421.83     1251.00     13.74 o 
  -8   2   1      903.82      792.01     10.59 o 
  -7   2   1        0.50        3.23      2.90 o 
  -6   2   1      346.17      359.72      4.10 o 
  -5   2   1     1315.74     1326.27     17.30 o 
  -4   2   1     2745.91     2717.85      9.46 o 
  -3   2   1      584.95      606.22      4.19 o 
  -2   2   1      903.60      941.93      4.86 o 
  -1   2   1     1280.61     1200.74     22.12 o 
   0   2   1      672.58      653.47      5.78 o 
   1   2   1      460.75      496.38      5.34 o 
   2   2   1      219.26      229.32      2.64 o 
   3   2   1     1499.03     1474.78      8.03 o 
   4   2   1     2555.23     2382.65      9.26 o 
   5   2   1      394.06      361.16      5.18 o 
   6   2   1       25.61       31.69      1.45 o 
   7   2   1      214.06      211.87      3.88 o 
   8   2   1      808.41      783.04     10.92 o 
   9   2   1      974.60      915.58     11.95 o 
  10   2   1      358.96      293.54      7.03 o 
  11   2   1       12.66       12.24      2.36 o 
  12   2   1      165.61      151.20      4.72 o 
  13   2   1      285.37      313.74      4.72 o 
 -12   3   1      367.71      388.53      4.47 o 
 -11   3   1      296.10      316.34      5.67 o 
 -10   3   1      256.93      271.65      6.34 o 
  -9   3   1      410.29      432.02      8.78 o 
  -8   3   1      196.34      193.01      6.28 o 
  -7   3   1      770.03      656.67     11.15 o 
  -6   3   1      971.66      882.95     12.27 o 
  -5   3   1      120.42      113.31      4.48 o 
  -4   3   1      203.45      201.66      5.43 o 
  -3   3   1      689.82      681.56      9.15 o 
  -2   3   1     1026.38     1017.94     10.77 o 
  -1   3   1      221.39      259.75     12.26 o 
   0   3   1        8.64       14.13      1.55 o 
   1   3   1     1041.89     1094.32     10.31 o 
   2   3   1     1497.06     1602.03     14.48 o 
   3   3   1      906.17      927.31     28.14 o 
   4   3   1      118.51      121.72      4.38 o 
   5   3   1      631.11      586.20      9.93 o 
   6   3   1      980.89      876.09     13.04 o 
   7   3   1      313.46      287.27      7.98 o 
   8   3   1      400.19      403.70      9.39 o 
   9   3   1      199.81      205.81      6.54 o 
  10   3   1      454.00      480.55      8.48 o 
  11   3   1      582.60      633.68      8.10 o 
  12   3   1      264.79      323.47      4.31 o 
  -9   4   1      278.00      336.23      5.27 o 
  -8   4   1      470.27      545.77      8.43 o 
  -7   4   1       95.25       96.00      4.26 o 
  -6   4   1      427.03      405.48      8.38 o 
  -5   4   1      379.51      381.53      8.09 o 
  -4   4   1      351.09      349.76      7.38 o 
  -3   4   1       56.45       52.30      3.17 o 
  -2   4   1       16.53       16.44      2.22 o 
  -1   4   1      714.59      644.60      8.87 o 
   0   4   1      964.72      955.51     10.19 o 
   1   4   1      122.37      121.05      4.06 o 
   2   4   1        1.33        1.59      1.94 o 
   3   4   1      431.30      411.03      7.76 o 
   4   4   1      826.11      863.59     12.01 o 
   5   4   1      257.22      275.99      7.20 o 
   6   4   1      119.57      106.30      5.08 o 
   7   4   1      100.60      124.86      4.89 o 
   8   4   1      464.44      615.15      8.96 o 
   9   4   1      434.28      533.62      6.37 o 
 -14  -2   2      356.35      353.36      4.39 o 
 -13  -2   2      397.38      379.67      6.04 o 
 -12  -2   2        4.18        1.55      1.78 o 
 -11  -2   2      134.79      122.78      4.74 o 
 -10  -2   2     1295.40     1243.09     14.20 o 
  -9  -2   2      973.99      967.10     12.32 o 
  -8  -2   2      396.61      405.89      7.70 o 
   1  -2   2      445.69      501.92      4.28 o 
  12  -2   2      497.30      482.74      7.05 o 
 -15  -1   2      237.37      244.29      4.19 o 
 -14  -1   2       55.07       47.84      2.79 o 
 -13  -1   2      131.04      139.82      5.11 o 
 -12  -1   2      476.15      544.50     10.10 o 
  -2  -1   2     1683.63     1597.17     30.71 o 
  -1  -1   2      109.17      117.01      2.20 o 
   0  -1   2     3114.24     3221.44     27.10 o 
   1  -1   2     2916.32     2963.03      5.97 o 
  14  -1   2      432.78      454.73      6.55 o 
 -15   0   2      365.82      368.05      5.23 o 
 -14   0   2      403.99      435.83      7.20 o 
 -13   0   2      382.83      425.22      8.28 o 
 -12   0   2       20.87       20.74      2.50 o 
 -11   0   2      277.57      285.29      6.46 o 
 -10   0   2     1563.40     1533.03     13.83 o 
  -9   0   2     1140.42     1280.87      9.35 o 
  -8   0   2       24.46       31.37      1.59 o 
  -7   0   2      487.97      579.39      5.52 o 
  -6   0   2      300.98      282.46      3.63 o 
  -5   0   2      955.44      962.67      6.03 o 
  -4   0   2     3192.92     2987.73      9.25 o 
  -3   0   2      491.96      542.17      3.73 o 
  -2   0   2      403.93      443.76      3.13 o 
   0   0   2      178.70      181.87      3.45 o 
   1   0   2     1352.15     1328.78      5.14 o 
   2   0   2      228.56      257.89      2.91 o 
   3   0   2     4989.73     4296.19     46.11 o 
   4   0   2      748.18      737.08      5.25 o 
   5   0   2     1160.29     1138.89      6.99 o 
   6   0   2        2.03        4.62      0.78 o 
   7   0   2     1785.24     1923.94     10.21 o 
   8   0   2      536.47      512.68      5.54 o 
   9   0   2     1449.54     1188.00     10.90 o 
  10   0   2      240.95      239.79      5.57 o 
  11   0   2      105.29      106.74      4.04 o 
  12   0   2      305.15      317.57      6.43 o 
  13   0   2      518.97      556.28      7.50 o 
  14   0   2      297.91      306.26      4.65 o 
 -12   1   2      418.85      428.36      8.17 o 
 -11   1   2      675.54      601.63      9.51 o 
 -10   1   2       79.64       67.99      3.66 o 
  -9   1   2      294.61      265.50      5.92 o 
  -8   1   2     1403.57     1563.73     11.20 o 
  -7   1   2     1417.72     1522.41     10.35 o 
  -6   1   2     2181.85     2332.93     12.22 o 
  -5   1   2       33.55       40.95      1.07 o 
  -4   1   2     1373.98     1437.92      5.62 o 
  -3   1   2     4592.99     4097.39     10.45 o 
  -2   1   2     1755.96     1696.43     29.39 o 
  -1   1   2      131.83      143.58      3.01 o 
   1   1   2     3101.54     2976.66      5.76 o 
   2   1   2     2150.17     2125.94      9.05 o 
   3   1   2      515.92      514.16     31.14 o 
   4   1   2       25.86       30.88      0.90 o 
   5   1   2     1520.11     1634.24     26.66 o 
   6   1   2      348.42      335.98      4.72 o 
   7   1   2     1254.09     1348.54      9.69 o 
   8   1   2       26.27       30.59      2.16 o 
   9   1   2     1182.92      944.35     10.82 o 
  10   1   2      334.01      256.75      6.19 o 
  11   1   2      473.08      396.89      7.84 o 
  12   1   2      345.18      302.26      6.62 o 
  13   1   2        9.97       16.73      2.19 o 
  14   1   2      433.41      463.78      6.37 o 
 -11   2   2      136.60      146.41      4.27 o 
 -10   2   2     1260.32     1197.05     13.96 o 
  -9   2   2      981.17      881.15     11.98 o 
  -8   2   2      422.10      391.26      7.68 o 
  -7   2   2       36.29       36.88      2.88 o 
  -6   2   2     1024.58     1098.44      6.96 o 
  -5   2   2     1964.99     1892.40      8.40 o 
  -4   2   2     2231.10     2146.41     27.47 o 
  -3   2   2       78.49       80.16      1.59 o 
  -2   2   2      301.75      297.49      5.71 o 
  -1   2   2     2330.23     2265.04     24.50 o 
   0   2   2     3428.63     3250.80     31.73 o 
   1   2   2      437.66      461.88     15.25 o 
   2   2   2      545.66      566.45      4.26 o 
   3   2   2     4446.88     4309.14     11.58 o 
   4   2   2     1085.79     1016.82      6.34 o 
   5   2   2      559.85      556.70      5.11 o 
   6   2   2       81.09      101.30      3.41 o 
   7   2   2      720.52      696.94      8.31 o 
   8   2   2     1718.70     1557.18     36.28 o 
   9   2   2     1548.66     1420.67     14.94 o 
  10   2   2       61.54       51.88      3.42 o 
  11   2   2      216.18      199.52      5.55 o 
  12   2   2      471.71      445.63      7.37 o 
  13   2   2      453.51      519.36      4.46 o 
 -11   3   2      424.72      453.24      6.37 o 
 -10   3   2       85.80      102.31      3.97 o 
  -9   3   2      584.49      578.42      9.79 o 
  -8   3   2     1020.83     1005.50     13.29 o 
  -7   3   2      600.30      530.46      9.75 o 
  -6   3   2      697.00      629.60     10.12 o 
  -5   3   2       23.66       28.53      3.70 o 
  -4   3   2      866.44      883.54     30.78 o 
  -3   3   2     1130.59     1110.01     24.36 o 
  -2   3   2     1093.08     1089.39      7.69 o 
  -1   3   2       71.22       71.21      2.16 o 
   0   3   2      292.26      299.16      3.94 o 
   1   3   2     1235.75     1255.28      6.56 o 
   2   3   2     1027.20     1040.58      7.48 o 
   3   3   2      206.05      216.76      9.15 o 
   4   3   2       36.58       42.19      5.04 o 
   5   3   2      622.52      624.20     38.88 o 
   6   3   2      674.00      655.34     37.90 o 
   7   3   2      454.88      451.62     14.81 o 
   8   3   2       29.39       32.36      3.49 o 
   9   3   2      162.95      202.47      6.45 o 
  10   3   2      655.16      693.94      9.97 o 
  11   3   2      505.74      584.08      7.57 o 
  -9   4   2      317.55      336.77      4.94 o 
  -8   4   2      195.31      234.98      5.39 o 
  -7   4   2       81.06       72.02      3.74 o 
  -6   4   2      377.97      382.22      7.85 o 
  -5   4   2      179.05      166.80      5.28 o 
  -4   4   2      440.14      414.52      7.79 o 
  -3   4   2       15.66       14.25      2.11 o 
  -2   4   2      304.40      267.89      5.85 o 
  -1   4   2      428.51      423.81      6.81 o 
   0   4   2      404.26      408.20      6.61 o 
   1   4   2       28.78       27.78      2.29 o 
   2   4   2       12.95       13.28      1.92 o 
   3   4   2      275.88      295.39      6.67 o 
   4   4   2      434.37      468.14      8.85 o 
   5   4   2      116.27      115.67      4.89 o 
   6   4   2       16.16       15.61      2.70 o 
   7   4   2      125.72      168.78      5.43 o 
   8   4   2      386.96      502.15      7.59 o 
 -14  -2   3      385.87      380.48      4.69 o 
 -13  -2   3      216.12      218.88      4.67 o 
 -12  -2   3       13.70       13.62      2.14 o 
 -11  -2   3      603.89      568.61      9.37 o 
 -10  -2   3      510.41      497.93      9.01 o 
  -9  -2   3      299.37      342.69      7.34 o 
  -8  -2   3      143.51      135.48      4.70 o 
   2  -2   3      459.45      418.86      4.87 o 
   4  -2   3     1481.83     1383.10     11.10 o 
   5  -2   3      429.91      444.76      6.98 o 
  12  -2   3      741.08      734.25      8.18 o 
 -15  -1   3       23.57       25.45      1.86 o 
 -14  -1   3       14.99       13.78      2.01 o 
 -13  -1   3      368.09      386.35      7.95 o 
 -12  -1   3     1204.74     1308.34     15.27 o 
 -11  -1   3      110.73      119.26      5.21 o 
  -3  -1   3     2459.16     2484.70     28.31 o 
  -2  -1   3     2154.05     2155.64      7.37 o 
  -1  -1   3      137.49      154.03      5.24 o 
  14  -1   3      230.29      245.89      4.51 o 
 -15   0   3      306.81      340.46      4.90 o 
 -14   0   3      537.24      604.86      8.22 o 
 -13   0   3       51.66       51.31      3.20 o 
 -12   0   3      227.03      213.49      6.18 o 
 -11   0   3       87.09      115.97      4.44 o 
 -10   0   3     1490.11     1514.32     14.07 o 
  -9   0   3      538.02      590.89      6.41 o 
  -8   0   3      409.54      484.82      5.50 o 
  -7   0   3      414.09      482.65      5.15 o 
  -6   0   3     4192.48     4132.40     13.89 o 
  -5   0   3     2941.93     2785.35     10.21 o 
  -4   0   3      550.24      605.63      4.63 o 
  -3   0   3      148.79      158.01      1.82 o 
  -2   0   3      799.34      765.68      4.65 o 
  -1   0   3     4292.87     3726.50     33.65 o 
   1   0   3      677.67      671.47      4.42 o 
   2   0   3     1303.60     1332.93      7.16 o 
   3   0   3       59.78       78.84      2.25 o 
   4   0   3     2596.82     2830.51     13.30 o 
   5   0   3      927.42      983.13      8.29 o 
   6   0   3       25.70       22.28      1.69 o 
   7   0   3      848.71      749.17      8.12 o 
   8   0   3      747.59      704.60      8.36 o 
   9   0   3       13.22       18.88      2.03 o 
  10   0   3       66.22       63.96      3.03 o 
  11   0   3      109.79      107.13      4.02 o 
  12   0   3      582.36      549.10      8.20 o 
  13   0   3      367.64      340.16      5.70 o 
  14   0   3       80.22       75.02      2.26 o 
 -11   1   3       95.63       90.51      4.35 o 
 -10   1   3      147.13      135.47      4.71 o 
  -9   1   3      385.07      332.78      6.64 o 
  -8   1   3     1444.07     1543.10     10.99 o 
  -7   1   3      891.74      903.42      8.23 o 
  -6   1   3      660.86      746.81      7.02 o 
  -5   1   3      642.98      686.10      9.83 o 
  -4   1   3     1743.80     1783.54     16.83 o 
  -2   1   3     2169.23     2131.77      9.18 o 
  -1   1   3      139.07      149.42      2.08 o 
   0   1   3     4880.25     4498.80     16.15 o 
   1   1   3     2620.27     2672.12      6.87 o 
   2   1   3     2539.71     2429.84      5.33 o 
   3   1   3      184.35      216.03      6.11 o 
   4   1   3      443.81      480.27      7.74 o 
   5   1   3     1069.44     1108.97     35.45 o 
   6   1   3     2529.46     2376.88     12.37 o 
   7   1   3      341.87      355.32      5.05 o 
   8   1   3       95.75       96.25      4.41 o 
   9   1   3      582.51      441.86      7.38 o 
  10   1   3     1421.60     1135.68     12.66 o 
  11   1   3      487.61      425.88      7.93 o 
  12   1   3      107.04       93.37      3.98 o 
  13   1   3      248.65      249.31      5.36 o 
  14   1   3      227.42      246.26      4.29 o 
  -9   2   3      209.57      217.38      5.36 o 
  -8   2   3      152.88      147.07      3.30 o 
  -7   2   3      173.34      175.11      3.34 o 
  -6   2   3     2113.83     2097.30     13.20 o 
  -5   2   3     2146.75     2109.10     81.43 o 
  -4   2   3       68.43       67.43      1.50 o 
  -3   2   3      572.66      583.32     22.52 o 
  -2   2   3      712.71      662.38     10.64 o 
  -1   2   3     1772.26     1739.35     30.44 o 
   0   2   3     3031.49     2989.55     29.75 o 
   1   2   3      467.93      451.10      3.88 o 
   2   2   3      474.59      422.16      3.85 o 
   3   2   3      991.41      882.96      5.36 o 
   4   2   3     1468.58     1380.88     17.13 o 
   5   2   3      435.48      443.60      9.21 o 
   6   2   3      103.27       99.72      3.21 o 
   7   2   3      518.77      497.04     10.25 o 
   8   2   3      655.15      578.85      6.60 o 
   9   2   3      220.97      191.58      5.86 o 
  10   2   3       54.58       57.65      3.40 o 
  11   2   3      305.18      285.07      6.41 o 
  12   2   3      787.17      808.09      9.43 o 
  13   2   3      324.67      430.87     12.64 o 
 -11   3   3      339.36      379.14      7.01 o 
 -10   3   3       42.18       43.84      2.78 o 
  -9   3   3      446.68      460.82      8.31 o 
  -8   3   3      595.87      585.54      9.79 o 
  -7   3   3      513.31      447.26      8.63 o 
  -6   3   3      310.16      289.22      6.88 o 
  -5   3   3      280.06      275.23     10.84 o 
  -4   3   3      971.50      922.84     21.21 o 
  -3   3   3     1390.79     1330.94     18.00 o 
  -2   3   3      438.69      446.76      5.14 o 
  -1   3   3       16.79       17.83      1.36 o 
   0   3   3      936.92      922.76      6.94 o 
   1   3   3     1401.37     1442.95     40.23 o 
   2   3   3      452.55      454.01      5.08 o 
   3   3   3       61.72       65.03      2.18 o 
   4   3   3       75.51       81.12      2.60 o 
   5   3   3      693.21      708.91     41.80 o 
   6   3   3     1071.15     1024.50     73.19 o 
   7   3   3      305.45      307.54      5.07 o 
   8   3   3       57.22       68.69      4.66 o 
   9   3   3      373.90      426.04      8.81 o 
  10   3   3      388.80      432.72      7.61 o 
  11   3   3      231.50      300.75      5.16 o 
  -9   4   3      741.19      678.36      6.35 o 
  -8   4   3       28.18       27.98      2.35 o 
  -7   4   3      278.85      280.67      6.17 o 
  -6   4   3      278.09      272.11      6.33 o 
  -5   4   3      329.70      333.38     23.36 o 
  -4   4   3      276.91      272.75     14.21 o 
  -3   4   3      176.96      172.82     11.84 o 
  -2   4   3      667.32      637.89      8.60 o 
  -1   4   3     1234.23     1166.57     11.33 o 
   0   4   3      284.89      288.76      5.66 o 
   1   4   3        9.87       12.87      1.59 o 
   2   4   3      132.77      142.92      4.34 o 
   3   4   3      458.43      520.97      8.40 o 
   4   4   3      442.76      485.71      8.57 o 
   5   4   3      168.89      177.89      5.63 o 
   6   4   3       14.48       17.11      2.53 o 
   7   4   3      364.82      464.14      7.95 o 
   8   4   3      475.05      558.54      6.94 o 
 -14  -2   4      740.89      726.69      6.44 o 
 -13  -2   4       23.23       22.91      2.06 o 
 -12  -2   4      198.13      183.61      4.98 o 
 -11  -2   4      697.79      668.72      9.86 o 
 -10  -2   4      708.79      667.00     10.11 o 
  -9  -2   4      390.52      355.59      7.39 o 
  -8  -2   4       87.13       82.74      3.66 o 
  -7  -2   4      769.80      781.69      9.13 o 
  12  -2   4      443.87      466.19      5.76 o 
 -15  -1   4       35.90       42.48      2.07 o 
 -14  -1   4       79.23       88.61      3.45 o 
 -13  -1   4      420.42      454.38      8.28 o 
 -12  -1   4     1302.33     1333.12     15.06 o 
 -11  -1   4      197.57      192.37      6.34 o 
 -10  -1   4      119.64      120.65      5.05 o 
  -9  -1   4      285.26      306.56      6.96 o 
  -4  -1   4      687.94      698.12      4.35 o 
  -3  -1   4     1462.09     1495.64      7.51 o 
  -1  -1   4      441.09      475.19      4.23 o 
   2  -1   4     1784.05     1749.25      9.96 o 
   3  -1   4      743.41      791.47      7.51 o 
   4  -1   4     1105.85     1067.38      9.45 o 
   5  -1   4     1810.07     1757.15     12.97 o 
   6  -1   4     1434.74     1383.39     12.15 o 
  14  -1   4      279.18      283.98      4.12 o 
 -15   0   4      388.88      417.76      5.18 o 
 -14   0   4      652.68      680.63      8.50 o 
 -13   0   4       12.50       15.68      2.34 o 
 -12   0   4       15.74       16.23      2.65 o 
 -11   0   4      228.70      237.38      6.33 o 
 -10   0   4     2597.94     2628.54     19.82 o 
  -9   0   4      665.29      744.61     23.72 o 
  -8   0   4        4.42        7.56      1.17 o 
  -7   0   4     1143.89     1169.54      8.19 o 
  -6   0   4     1215.46     1130.03      7.31 o 
  -5   0   4      841.31      908.06      6.51 o 
  -4   0   4     1738.34     1876.28      8.86 o 
  -3   0   4      153.64      171.79      2.83 o 
  -2   0   4     3552.89     3312.17     11.18 o 
  -1   0   4     6086.24     5308.10    187.25 o 
   0   0   4     1001.18     1005.38     26.48 o 
   1   0   4      107.16      112.93      1.13 o 
   2   0   4     4557.59     4499.08     14.90 o 
   3   0   4     2963.09     2888.93     12.87 o 
   4   0   4     1698.18     1770.59     11.23 o 
   5   0   4      318.37      306.84      5.10 o 
   6   0   4      537.08      534.73      6.93 o 
   7   0   4     1209.86     1086.81     10.19 o 
   8   0   4     3210.16     2656.92     16.57 o 
   9   0   4      788.92      665.68      8.75 o 
  10   0   4      252.99      214.28      5.17 o 
  11   0   4      639.69      583.64      8.57 o 
  12   0   4      622.14      579.02      8.22 o 
  13   0   4      238.98      228.60      4.46 o 
  -9   1   4      353.59      328.65      6.72 o 
  -8   1   4     2245.42     2335.19     14.06 o 
  -7   1   4      870.94      932.22      8.42 o 
  -6   1   4      143.58      163.92      2.38 o 
  -5   1   4     1254.08     1321.01      9.16 o 
  -4   1   4      733.57      713.39      6.41 o 
  -3   1   4     1568.74     1625.91      9.29 o 
  -2   1   4     1178.74     1223.69      8.89 o 
  -1   1   4      450.54      489.47      3.34 o 
   0   1   4     4255.34     4186.27      9.87 o 
   1   1   4     2464.97     2470.05      6.76 o 
   2   1   4     1722.19     1747.56      8.65 o 
   3   1   4      742.95      811.83      6.19 o 
   4   1   4     1071.94     1119.57      7.92 o 
   7   1   4      264.43      259.56      3.13 o 
   8   1   4       22.17       19.26      2.34 o 
   9   1   4      109.72       80.45      3.60 o 
  10   1   4      766.80      588.41      9.28 o 
  11   1   4      216.44      187.39      5.46 o 
  12   1   4        7.75        5.99      2.00 o 
  13   1   4      108.99      104.12      3.41 o 
  14   1   4      283.16      295.09      4.02 o 
  -7   2   4      798.55      774.17      9.14 o 
  -6   2   4      912.79      754.40      8.01 o 
  -5   2   4      346.64      337.16     23.35 o 
  -4   2   4      331.79      318.50     14.81 o 
  -3   2   4     1064.89     1027.52     20.39 o 
  -2   2   4     1751.06     1712.26     12.50 o 
  -1   2   4     1160.89     1216.19     19.36 o 
   0   2   4       84.86       92.11      1.84 o 
   1   2   4      445.02      450.63      3.99 o 
   2   2   4      339.14      312.49      3.48 o 
   3   2   4     1377.75     1244.08     10.06 o 
   4   2   4     1294.63     1275.45     17.23 o 
   5   2   4        9.76       10.00      1.52 o 
   6   2   4      601.70      556.38      5.90 o 
   7   2   4      404.87      372.67      5.03 o 
   8   2   4      663.90      577.31      6.41 o 
   9   2   4      361.69      307.54      7.14 o 
  10   2   4        2.67        4.88      2.11 o 
  11   2   4      348.09      329.87      6.59 o 
  12   2   4      407.87      471.62      6.67 o 
 -11   3   4       75.42       83.51      3.28 o 
 -10   3   4       17.36       22.04      2.04 o 
  -9   3   4      485.38      496.34      7.99 o 
  -8   3   4      531.24      520.71      8.83 o 
  -7   3   4      261.39      244.67      6.22 o 
  -6   3   4      336.26      322.39      7.05 o 
  -5   3   4      483.96      458.64      5.82 o 
  -4   3   4      889.65      817.43      7.33 o 
  -3   3   4      634.20      598.33      6.07 o 
  -2   3   4      188.95      176.74      3.29 o 
  -1   3   4      176.92      172.56      3.23 o 
   0   3   4      645.92      628.50     11.60 o 
   1   3   4     1403.32     1401.93     12.28 o 
   2   3   4      763.98      802.22     14.92 o 
   3   3   4       23.46       31.36      1.81 o 
   4   3   4      268.48      268.37      7.18 o 
   5   3   4      906.54      892.82     32.92 o 
   6   3   4      680.59      665.50     17.36 o 
   7   3   4       53.01       52.45      4.27 o 
   8   3   4       53.38       50.35      3.89 o 
   9   3   4      241.18      280.42      6.77 o 
  10   3   4      416.90      492.72      7.43 o 
  11   3   4      108.01      143.40      3.25 o 
  -7   4   4      317.08      349.84     19.33 o 
  -6   4   4      467.13      445.38     14.15 o 
  -5   4   4      352.39      342.52      4.68 o 
  -4   4   4      247.88      231.67      5.88 o 
  -3   4   4      128.68      133.16      4.21 o 
  -2   4   4      355.57      329.58      6.23 o 
  -1   4   4      841.78      789.37      9.35 o 
   0   4   4      448.23      418.14      6.78 o 
   1   4   4       76.13       70.57      2.97 o 
   2   4   4      151.56      175.62      4.50 o 
   3   4   4      830.84      965.94     10.66 o 
   4   4   4      513.10      591.53      8.84 o 
   5   4   4       67.05       73.89      3.71 o 
   6   4   4       25.80       30.46      2.62 o 
   7   4   4      480.36      575.34      7.30 o 
 -14  -2   5      376.30      384.88      4.61 o 
 -13  -2   5        0.10        1.11      1.45 o 
 -12  -2   5       51.25       45.82      2.83 o 
 -11  -2   5      564.59      527.65      8.63 o 
 -10  -2   5      572.78      545.36      8.93 o 
  -9  -2   5      909.74      818.44     10.61 o 
  -8  -2   5       31.13       31.15      2.59 o 
  -7  -2   5     1402.15     1369.16     12.01 o 
  -6  -2   5     1569.72     1523.46     11.63 o 
   1  -2   5      209.44      239.23      4.14 o 
 -15  -1   5      112.49      143.43      3.10 o 
 -14  -1   5       68.40       66.40      2.95 o 
 -13  -1   5      935.16      968.07     11.53 o 
 -12  -1   5      174.56      185.20      5.79 o 
 -11  -1   5      235.48      228.76      6.53 o 
 -10  -1   5      175.80      170.36      5.63 o 
  -9  -1   5     3076.33     2831.13     19.94 o 
  -8  -1   5      606.95      561.26      8.34 o 
  -4  -1   5     2248.72     2317.24      9.11 o 
  -3  -1   5     3928.40     3869.41     13.39 o 
  -1  -1   5     1183.52     1237.05      7.66 o 
   0  -1   5      617.23      632.46      5.90 o 
   3  -1   5     1160.04     1226.61     10.20 o 
   4  -1   5      667.74      623.44      7.60 o 
   5  -1   5     1374.80     1277.09     11.73 o 
 -15   0   5      769.62      804.82      6.84 o 
 -14   0   5       46.06       43.94      2.44 o 
 -13   0   5        1.13       -1.90      1.90 o 
 -12   0   5        0.88       -0.68      2.03 o 
 -11   0   5     2329.03     2176.37     18.26 o 
 -10   0   5     1168.76     1153.72     12.92 o 
  -9   0   5      243.41      260.35      5.96 o 
  -8   0   5      253.17      282.77      4.46 o 
  -7   0   5      988.49     1029.78      7.98 o 
  -6   0   5      393.11      361.43     28.76 o 
  -5   0   5     3471.95     3550.43     13.68 o 
  -4   0   5       30.95       29.28      1.06 o 
  -3   0   5     1874.62     1851.46      9.94 o 
  -2   0   5      977.95      954.81      6.72 o 
  -1   0   5      849.77      819.26      6.14 o 
   0   0   5     1119.69     1132.99      7.26 o 
   1   0   5      577.98      712.60     29.10 o 
   2   0   5     1015.47     1062.66      8.22 o 
   3   0   5     2752.71     2798.30     14.28 o 
   4   0   5     1430.19     1611.27     12.01 o 
   5   0   5        6.68       13.92      1.82 o 
   6   0   5      181.38      187.87      4.57 o 
   7   0   5     2989.41     2758.57     17.30 o 
   8   0   5      546.90      476.41      7.49 o 
   9   0   5       44.51       42.94      2.79 o 
  10   0   5       96.42       82.16      3.31 o 
  11   0   5      532.78      469.52      7.59 o 
  12   0   5      441.11      429.52      6.69 o 
  13   0   5      439.53      476.95      5.60 o 
  -7   1   5      463.48      511.17      6.43 o 
  -6   1   5       51.83       58.05      2.22 o 
  -5   1   5      566.95      564.34      6.35 o 
  -4   1   5     2322.84     2337.67     12.42 o 
  -3   1   5     4066.99     3828.25     17.65 o 
  -2   1   5       63.72       69.96      1.69 o 
  -1   1   5     1181.19     1273.91     10.80 o 
   0   1   5      668.59      663.53      8.04 o 
   1   1   5     1418.51     1435.95      5.64 o 
   2   1   5      962.69      982.84      4.84 o 
   3   1   5     1174.44     1270.58      7.97 o 
   4   1   5      628.91      611.88      6.03 o 
   5   1   5     1405.50     1329.57      9.54 o 
   6   1   5      807.17      790.04      7.84 o 
   7   1   5       18.25       15.93      1.89 o 
   8   1   5      589.20      494.13     22.00 o 
  10   1   5      462.08      376.18      7.33 o 
  11   1   5       50.22       43.29      3.16 o 
  12   1   5       29.05       26.53      2.49 o 
  13   1   5      369.55      394.83      5.52 o 
  -7   2   5     1421.86     1316.45     10.83 o 
  -6   2   5     1441.37     1257.66     11.13 o 
  -5   2   5      684.05      649.60     30.86 o 
  -4   2   5       47.42       44.89      5.18 o 
  -3   2   5      266.78      249.84      9.22 o 
  -2   2   5     1114.25     1133.10     23.64 o 
  -1   2   5     1227.73     1345.04      8.65 o 
   0   2   5     1349.63     1508.27     35.75 o 
   1   2   5      227.20      229.61      2.99 o 
   2   2   5     1084.11     1075.29     11.26 o 
   3   2   5     2086.92     2067.38     14.23 o 
   4   2   5      647.11      692.89     51.89 o 
   5   2   5      159.94      143.71      6.33 o 
   6   2   5       90.84       81.12      2.60 o 
   7   2   5      950.42      822.28      7.41 o 
   8   2   5      760.39      645.95      6.79 o 
   9   2   5      135.29      129.44      4.65 o 
  10   2   5       26.32       26.59      2.73 o 
  11   2   5      519.05      580.22      8.01 o 
  12   2   5      126.14      152.10      3.56 o 
 -12   3   5      195.88      205.98      3.56 o 
 -11   3   5       28.84       30.17      2.43 o 
 -10   3   5       69.65       75.68      3.95 o 
  -9   3   5      660.81      680.00      8.46 o 
  -8   3   5      392.75      394.32      7.17 o 
  -7   3   5      395.25      391.19      7.43 o 
  -6   3   5      103.94       94.91      4.60 o 
  -5   3   5      489.87      463.34      7.08 o 
  -4   3   5     1294.45     1166.36     22.49 o 
  -3   3   5      330.12      306.10      4.43 o 
  -2   3   5       84.50       73.62      2.25 o 
  -1   3   5      397.29      374.56      6.61 o 
   0   3   5      783.78      710.05      8.89 o 
   1   3   5      934.86      947.86     10.37 o 
   2   3   5      597.07      600.59      8.32 o 
   3   3   5      177.53      175.73      5.42 o 
   4   3   5      334.88      350.39     10.50 o 
   5   3   5      546.02      568.71     11.15 o 
   6   3   5      540.82      526.21      8.47 o 
   7   3   5       41.27       42.94      6.76 o 
   8   3   5       95.66      108.06      4.71 o 
   9   3   5      498.86      546.90      8.43 o 
  10   3   5      402.03      495.70      6.58 o 
  -7   4   5      261.11      264.44      5.15 o 
  -6   4   5      398.51      368.43      6.58 o 
  -5   4   5      265.78      251.88      5.66 o 
  -4   4   5       44.02       39.32      2.61 o 
  -3   4   5      327.30      316.27      6.10 o 
  -2   4   5      660.50      612.34      8.29 o 
  -1   4   5      172.03      160.77      4.33 o 
   0   4   5       85.23       81.02      3.19 o 
   1   4   5       49.60       43.01      2.40 o 
   2   4   5      454.23      507.93      7.34 o 
   3   4   5      528.73      604.71      7.71 o 
   4   4   5      238.46      266.81      4.94 o 
   5   4   5       34.74       33.78      1.57 o 
   6   4   5      129.95      144.34      3.47 o 
 -14  -2   6      176.81      183.75      3.08 o 
 -13  -2   6       32.15       36.21      2.31 o 
 -12  -2   6      151.15      144.60      4.36 o 
 -11  -2   6      568.17      525.55      8.45 o 
 -10  -2   6       94.78       82.20      3.86 o 
  -9  -2   6       99.15       88.71      3.82 o 
  -8  -2   6       38.31       31.38      2.58 o 
  -7  -2   6     1447.13     1338.12     12.03 o 
  -6  -2   6     1375.58     1344.04     11.55 o 
   1  -2   6      319.63      318.06      5.14 o 
   2  -2   6     1431.14     1473.52     11.75 o 
 -15  -1   6       67.19       72.49      2.27 o 
 -14  -1   6      150.67      173.82      4.24 o 
 -13  -1   6      877.09      872.45     10.52 o 
 -12  -1   6      387.59      375.18      7.75 o 
 -11  -1   6       43.62       42.62      3.28 o 
 -10  -1   6       74.91       70.98      3.85 o 
  -9  -1   6     1525.06     1335.06     13.45 o 
  -8  -1   6     1136.18     1021.18     11.02 o 
  -3  -1   6     1503.09     1588.12      9.66 o 
  -2  -1   6      245.71      287.71      4.31 o 
  -1  -1   6      867.75      897.86      7.42 o 
   0  -1   6     1606.54     1594.72     10.34 o 
   1  -1   6     1784.89     1825.35     11.83 o 
   2  -1   6      541.38      594.42      7.26 o 
   3  -1   6      271.98      309.27      5.51 o 
   4  -1   6      931.57      928.40     10.13 o 
   6  -1   6      437.51      450.21      6.55 o 
   7  -1   6      272.24      268.05      5.38 o 
   8  -1   6      118.99      117.92      3.75 o 
 -15   0   6      138.95      135.26      2.73 o 
 -14   0   6       63.30       64.41      2.72 o 
 -13   0   6        0.48        3.35      1.75 o 
 -12   0   6       33.72       31.65      2.56 o 
 -11   0   6     1859.34     1694.39     15.52 o 
 -10   0   6      149.73      136.31      4.59 o 
  -9   0   6      660.63      643.59      9.03 o 
  -8   0   6      273.48      300.23      4.73 o 
  -7   0   6      858.01      797.67      7.13 o 
  -6   0   6     1199.23     1248.66     72.67 o 
  -5   0   6     1209.01     1296.78      9.00 o 
  -4   0   6      584.27      634.98      6.46 o 
  -3   0   6     4598.90     4534.44     17.05 o 
  -2   0   6     1544.92     1503.92      9.39 o 
  -1   0   6     1305.95     1316.60      8.88 o 
   0   0   6      107.91      118.31      2.78 o 
   1   0   6     2101.06     2242.53     12.24 o 
   2   0   6      400.52      348.41      5.37 o 
   3   0   6       64.76       53.49      2.56 o 
   4   0   6      626.34      688.68      8.48 o 
   5   0   6        2.46        1.19      1.90 o 
   6   0   6     1006.41      965.84     10.28 o 
   7   0   6     1795.38     1674.50      9.51 o 
   8   0   6       10.41        7.82      1.60 o 
   9   0   6      420.65      345.82      6.70 o 
  10   0   6       10.40        9.24      1.84 o 
  11   0   6      541.24      460.79      7.21 o 
  12   0   6      656.63      657.76      7.55 o 
  -7   1   6      512.84      572.63      6.98 o 
  -6   1   6      257.71      283.02      4.92 o 
  -5   1   6     2204.60     2175.28     13.20 o 
  -4   1   6      949.12      960.06     16.35 o 
  -3   1   6     1389.04     1540.99     12.75 o 
  -2   1   6      244.95      296.79      5.77 o 
  -1   1   6      855.67      879.06     18.92 o 
   0   1   6     1639.25     1613.61      8.71 o 
   1   1   6     1701.05     1759.02     19.96 o 
   2   1   6      540.81      595.35      3.75 o 
   3   1   6      276.54      310.54      3.16 o 
   4   1   6      872.21      858.17      7.14 o 
   5   1   6     1958.13     1935.40     11.43 o 
   6   1   6      468.52      438.72      5.08 o 
   7   1   6      279.33      253.39      5.06 o 
   8   1   6      130.00      115.59      6.17 o 
   9   1   6      743.78      605.07      9.15 o 
  10   1   6      493.80      428.70      7.74 o 
  11   1   6      105.47       99.97      4.00 o 
  12   1   6       48.95       56.64      2.83 o 
  13   1   6      494.45      507.53      5.15 o 
  -7   2   6     1468.80     1335.10     11.57 o 
  -6   2   6     1460.67     1347.32     12.32 o 
  -5   2   6      646.51      646.02      9.23 o 
  -4   2   6       82.75       93.25      3.30 o 
  -3   2   6     1040.66     1099.88     33.87 o 
  -2   2   6     1079.47     1152.98     14.08 o 
  -1   2   6     2091.24     2200.58     57.09 o 
   0   2   6      855.88      933.44     26.49 o 
   1   2   6      302.31      293.19     14.44 o 
   2   2   6     1385.27     1434.63     11.99 o 
   3   2   6     1316.23     1440.10      7.77 o 
   4   2   6      212.90      209.31     14.76 o 
   5   2   6       77.95       79.30      2.15 o 
   6   2   6      165.45      150.28      2.76 o 
   7   2   6     1161.80      963.68      9.92 o 
   8   2   6      652.10      567.43     23.12 o 
   9   2   6       25.73       26.08      2.66 o 
  10   2   6      445.97      485.91      7.71 o 
  11   2   6      850.83      998.58      9.35 o 
  12   2   6      199.01      232.71      3.68 o 
 -11   3   6       34.93       37.73      2.48 o 
 -10   3   6      168.97      188.91      5.53 o 
  -9   3   6      913.88      853.11     12.24 o 
  -8   3   6      321.59      311.07     12.19 o 
  -7   3   6      204.97      187.34      4.42 o 
  -6   3   6       92.93       88.77      2.71 o 
  -5   3   6     1162.74     1053.20     27.09 o 
  -4   3   6      603.49      552.49     10.43 o 
  -3   3   6      424.39      392.51      5.77 o 
  -2   3   6       25.22       25.32      2.31 o 
  -1   3   6      283.44      255.58      5.51 o 
   0   3   6     1294.19     1160.40     11.50 o 
   1   3   6     1523.63     1437.61     12.85 o 
   2   3   6        4.80        7.11      1.72 o 
   3   3   6      188.82      180.67      4.64 o 
   4   3   6      227.44      252.61     10.76 o 
   5   3   6      800.39      817.81     27.17 o 
   6   3   6      303.06      319.74     25.05 o 
   7   3   6       29.31       32.76      4.68 o 
   8   3   6      248.36      269.75      6.08 o 
   9   3   6      422.83      481.16      6.79 o 
  -7   4   6      563.45      584.94      7.27 o 
  -6   4   6      398.20      371.49      6.35 o 
  -5   4   6      121.50      118.79      3.89 o 
  -4   4   6       24.48       21.53      2.06 o 
  -3   4   6      281.66      249.84      5.35 o 
  -2   4   6      544.43      483.58      7.13 o 
  -1   4   6      631.50      594.00      7.71 o 
   0   4   6      685.85      606.67      7.64 o 
   1   4   6      151.02      169.21      4.49 o 
   2   4   6      239.16      270.52      5.37 o 
   3   4   6      423.84      465.42      6.54 o 
   4   4   6       79.68       91.71      2.96 o 
   5   4   6       38.07       32.86      1.91 o 
 -13  -2   7       65.68       78.93      2.79 o 
 -12  -2   7      611.92      637.86      8.37 o 
 -11  -2   7      621.03      620.47      9.08 o 
 -10  -2   7      302.13      293.69      6.47 o 
  -9  -2   7      174.72      157.58      4.95 o 
  -8  -2   7      794.33      732.01      9.74 o 
  -7  -2   7      893.12      831.11      9.96 o 
  -6  -2   7      553.97      562.27      7.90 o 
  -5  -2   7       30.01       33.60      2.60 o 
  -4  -2   7      161.53      182.11      4.29 o 
 -14  -1   7      363.07      418.16      6.13 o 
 -13  -1   7      557.02      613.42      8.58 o 
 -12  -1   7       70.03       68.95      3.83 o 
 -11  -1   7        1.10        3.25      2.11 o 
 -10  -1   7      428.02      379.35      7.44 o 
  -9  -1   7      178.37      148.46      4.70 o 
  -8  -1   7      579.93      520.32      7.81 o 
  -7  -1   7       65.20       77.81      3.08 o 
  -4  -1   7     1400.12     1505.04     10.85 o 
  -3  -1   7      184.52      178.14      3.74 o 
  -2  -1   7      267.21      303.69      4.86 o 
  -1  -1   7     2187.52     2211.23     13.10 o 
   0  -1   7     1728.13     1663.85     11.61 o 
   1  -1   7      728.40      778.71      8.44 o 
   2  -1   7      118.68      137.74      4.08 o 
   3  -1   7      455.28      501.16      7.94 o 
   5  -1   7     1531.49     1495.40     12.17 o 
   6  -1   7       15.53       14.90      1.93 o 
   7  -1   7        2.00        1.71      2.09 o 
   9  -1   7      830.97      693.74      8.00 o 
 -14   0   7       53.93       63.23      2.49 o 
 -13   0   7        0.91        2.03      1.69 o 
 -12   0   7      646.32      604.86      8.82 o 
 -11   0   7      395.07      355.85      7.00 o 
 -10   0   7      961.14      886.88     10.92 o 
  -9   0   7      679.35      654.79      8.98 o 
  -8   0   7      964.13      956.61     10.20 o 
  -7   0   7     1233.70     1225.55     72.02 o 
  -6   0   7     1590.80     1651.20     67.76 o 
  -5   0   7       47.14       54.97      2.20 o 
  -4   0   7       47.93       44.80      2.14 o 
  -3   0   7      183.81      151.78      3.58 o 
  -2   0   7     3403.76     3119.29     14.94 o 
  -1   0   7     1097.98     1192.04      9.43 o 
   0   0   7       21.76       27.22      1.83 o 
   1   0   7     1056.03     1104.69      9.64 o 
   2   0   7     1432.38     1535.97     12.21 o 
   3   0   7     2623.05     3062.56     32.73 o 
   4   0   7      120.69      128.44      4.27 o 
   5   0   7      338.34      374.10      6.60 o 
   6   0   7     1346.01     1286.93     39.54 o 
   7   0   7      768.15      698.81     23.21 o 
   8   0   7       48.05       46.29      3.70 o 
   9   0   7      368.33      319.87      6.42 o 
  10   0   7      341.64      300.64      5.78 o 
  11   0   7      681.20      627.88      7.70 o 
  12   0   7      168.66      161.81      3.39 o 
  -6   1   7     1013.74     1090.13     10.11 o 
  -5   1   7      637.59      645.54      5.72 o 
  -4   1   7     1407.97     1504.29     13.49 o 
  -3   1   7      156.67      164.74      4.86 o 
  -2   1   7      266.94      294.98      4.94 o 
  -1   1   7     2117.15     2225.67     10.81 o 
   0   1   7     1725.59     1679.59      8.48 o 
   1   1   7      725.79      786.27     12.19 o 
   2   1   7      125.93      147.77      2.57 o 
   3   1   7      383.79      441.67      6.58 o 
   4   1   7     1102.58     1100.61     11.61 o 
   5   1   7     1569.58     1540.57     13.72 o 
   6   1   7       12.36       14.87      1.34 o 
   7   1   7        0.91        4.93      1.53 o 
   8   1   7      545.75      515.44     14.87 o 
   9   1   7      738.16      593.51      8.97 o 
  10   1   7      114.58      109.17      4.07 o 
  11   1   7      138.26      134.25      3.95 o 
  12   1   7      417.00      492.72      5.92 o 
  -7   2   7      886.44      874.23      9.99 o 
  -6   2   7      540.11      537.97      8.44 o 
  -5   2   7       23.30       27.79      2.66 o 
  -4   2   7      149.62      167.26      5.65 o 
  -3   2   7     1016.57     1092.81      8.42 o 
  -2   2   7     1540.69     1618.49     22.60 o 
  -1   2   7      322.53      375.10      4.33 o 
   0   2   7      107.64      115.89      2.66 o 
   1   2   7      665.55      735.80      6.16 o 
   2   2   7     1019.85     1069.05      6.20 o 
   3   2   7     1697.45     1709.95     30.62 o 
   4   2   7        6.71       13.15      1.83 o 
   5   2   7      342.14      285.30      4.55 o 
   6   2   7      400.48      384.24      4.29 o 
   7   2   7      773.88      707.25      8.68 o 
   8   2   7      237.65      235.32      5.82 o 
   9   2   7       61.94       61.38      3.15 o 
  10   2   7      509.75      567.85      7.49 o 
  11   2   7      411.97      489.84      5.35 o 
 -11   3   7       36.07       39.82      2.13 o 
 -10   3   7      271.76      270.59      5.98 o 
  -9   3   7      544.18      528.09      9.03 o 
  -8   3   7      297.13      272.14      6.75 o 
  -7   3   7        8.49        6.43      2.20 o 
  -6   3   7      317.83      267.06      6.45 o 
  -5   3   7      797.67      689.56      9.66 o 
  -4   3   7      655.23      565.13      8.49 o 
  -3   3   7      193.47      158.15      4.53 o 
  -2   3   7       31.50       24.78      2.20 o 
  -1   3   7     1150.79     1004.33     10.63 o 
   0   3   7     1495.02     1374.68     12.54 o 
   1   3   7      688.35      682.25      8.88 o 
   2   3   7       12.17       12.76      1.67 o 
   3   3   7      307.61      308.77      6.59 o 
   4   3   7      332.19      310.85      6.68 o 
   5   3   7     1083.73     1117.28     98.17 o 
   6   3   7      137.50      133.55     11.64 o 
   7   3   7      111.80      113.81      7.13 o 
   8   3   7      345.99      369.04      5.79 o 
  -7   4   7      435.19      458.15      5.93 o 
  -6   4   7      218.32      215.50      4.55 o 
  -5   4   7       31.79       27.24      2.09 o 
  -4   4   7       14.12       14.51      1.72 o 
  -3   4   7      392.21      367.06      5.92 o 
  -2   4   7      507.51      464.79      6.55 o 
  -1   4   7      318.92      287.07      5.10 o 
   0   4   7       90.43       72.37      2.66 o 
   1   4   7      417.12      434.89      6.50 o 
   2   4   7      184.34      195.56      4.35 o 
   3   4   7      361.95      389.68      5.52 o 
   4   4   7       92.57       93.20      2.65 o 
 -13  -2   8      194.73      230.16      3.98 o 
 -12  -2   8      280.82      299.74      5.57 o 
 -11  -2   8      595.57      602.60      8.67 o 
 -10  -2   8      101.79      101.60      4.11 o 
  -9  -2   8       71.39       70.40      3.51 o 
  -8  -2   8      379.81      375.11      7.10 o 
  -7  -2   8      668.78      645.42      9.08 o 
  -6  -2   8      347.16      353.02      6.56 o 
  -5  -2   8       21.67       30.23      2.46 o 
  -4  -2   8      560.16      625.41      8.08 o 
  -3  -2   8     1186.00     1220.27     10.90 o 
   1  -2   8      953.45     1170.33     10.52 o 
 -14  -1   8      291.32      344.51      5.20 o 
 -13  -1   8      345.15      383.58      6.63 o 
 -12  -1   8       32.46       36.14      3.12 o 
 -11  -1   8      130.26      127.10      4.82 o 
 -10  -1   8     1006.78      913.31     11.44 o 
  -9  -1   8     2604.63     2179.07     17.17 o 
  -8  -1   8      357.20      335.21      6.60 o 
  -7  -1   8       29.39       28.24      2.36 o 
  -6  -1   8      481.01      498.65      7.42 o 
  -5  -1   8     1272.96     1317.25     11.56 o 
  -4  -1   8     1228.35     1332.55     11.14 o 
  -2  -1   8      362.04      382.85      5.96 o 
  -1  -1   8     1036.77     1131.33     10.43 o 
   1  -1   8     1030.14     1079.37     10.94 o 
   3  -1   8     1408.41     1541.23     11.87 o 
   8  -1   8      930.28      843.96      9.34 o 
   9  -1   8     1040.83      900.11      8.64 o 
 -14   0   8        9.03       11.83      1.36 o 
 -13   0   8      144.36      155.17      4.11 o 
 -12   0   8      286.27      287.44      6.11 o 
 -11   0   8      768.28      729.50      9.92 o 
 -10   0   8      131.03      130.24      4.44 o 
  -9   0   8        5.92        4.28      1.81 o 
  -8   0   8      259.79      262.59      5.69 o 
  -7   0   8      820.58      877.10     17.29 o 
  -6   0   8      396.46      431.42      6.28 o 
  -5   0   8      309.99      346.21     19.30 o 
  -4   0   8      441.31      459.25      6.49 o 
  -3   0   8     1665.42     1645.12     12.33 o 
  -2   0   8      459.42      430.42      6.25 o 
  -1   0   8      355.63      360.93      5.82 o 
   0   0   8      177.03      203.66      4.65 o 
   1   0   8     1033.15     1097.95     10.67 o 
   2   0   8     1560.69     1682.78      8.80 o 
   3   0   8     1243.27     1462.74     25.10 o 
   4   0   8        0.26       -0.76      2.23 o 
   5   0   8      274.25      276.28      8.75 o 
   6   0   8     1237.93     1138.76     35.11 o 
   7   0   8     1149.02     1028.18     32.45 o 
   8   0   8      111.26      109.45      7.85 o 
   9   0   8        3.43        4.02      1.91 o 
  10   0   8      447.70      377.90      6.01 o 
  11   0   8      575.69      548.79      6.42 o 
  -5   1   8     1253.54     1324.69     13.28 o 
  -4   1   8     1264.97     1371.74     14.03 o 
  -3   1   8      685.46      794.44     14.28 o 
  -2   1   8      376.58      390.90      4.81 o 
  -1   1   8     1120.56     1155.73     12.56 o 
   0   1   8      844.79      885.08      5.99 o 
   1   1   8     1020.40     1052.18     12.88 o 
   2   1   8       82.96      107.10      3.75 o 
   3   1   8     1407.98     1571.53     13.93 o 
   4   1   8     1368.20     1403.40      9.75 o 
   5   1   8      446.69      449.82      4.75 o 
   6   1   8       25.91       26.85      1.54 o 
   7   1   8       36.01       40.33      4.57 o 
   8   1   8      933.91      848.00     10.41 o 
   9   1   8     1044.05      880.26     10.38 o 
  10   1   8      131.50      126.47      3.96 o 
  11   1   8        5.15        6.42      1.46 o 
  -7   2   8      701.43      741.36      9.54 o 
  -6   2   8      327.13      335.16      7.23 o 
  -5   2   8       20.04       22.40      2.79 o 
  -4   2   8      541.67      635.08     11.13 o 
  -3   2   8     1199.45     1196.02     11.25 o 
  -2   2   8      459.39      467.97      6.08 o 
  -1   2   8      182.06      195.90      4.76 o 
   0   2   8      324.50      332.01      4.47 o 
   1   2   8     1021.16     1126.15     34.60 o 
   2   2   8      907.22      953.12      6.02 o 
   3   2   8      384.21      406.88      5.78 o 
   4   2   8       81.37       71.02      2.53 o 
   5   2   8      178.97      153.93      5.35 o 
   6   2   8      772.95      690.34      7.00 o 
   7   2   8      771.28      696.56     11.43 o 
   8   2   8       42.45       42.76      2.76 o 
   9   2   8      216.16      249.24      5.04 o 
  10   2   8      257.48      288.04      4.36 o 
 -11   3   8       87.84       91.00      2.57 o 
 -10   3   8      264.73      259.73      5.14 o 
  -9   3   8      448.72      428.26      7.36 o 
  -8   3   8      148.67      137.98      4.54 o 
  -7   3   8       34.61       28.40      2.56 o 
  -6   3   8      269.90      225.81      5.58 o 
  -5   3   8      632.89      523.24      8.17 o 
  -4   3   8      520.65      446.20      7.31 o 
  -3   3   8       30.28       26.83      2.17 o 
  -2   3   8      181.49      157.43      4.32 o 
  -1   3   8      342.89      307.58      5.94 o 
   0   3   8      820.80      772.99      9.25 o 
   1   3   8      271.50      267.23      5.44 o 
   2   3   8       38.43       40.91      2.42 o 
   3   3   8      440.00      421.25      7.60 o 
   4   3   8      754.35      708.35      9.46 o 
   5   3   8      266.37      263.09      5.70 o 
   6   3   8       23.08       22.17      2.09 o 
   7   3   8      126.73      145.02      3.42 o 
  -6   4   8      224.60      223.91      4.06 o 
  -5   4   8       43.53       40.41      2.11 o 
  -4   4   8       79.23       78.54      2.72 o 
  -3   4   8      491.55      452.17      6.03 o 
  -2   4   8      521.25      485.51      6.12 o 
  -1   4   8       47.07       42.23      1.96 o 
   0   4   8       24.40       30.32      2.13 o 
   1   4   8      167.50      172.05      3.85 o 
   2   4   8      532.20      576.35      6.40 o 
   3   4   8      455.25      490.52      5.35 o 
 -12  -2   9      253.27      256.85      4.77 o 
 -11  -2   9      225.03      238.16      5.24 o 
 -10  -2   9       74.88       83.53      3.64 o 
  -9  -2   9      187.73      179.36      5.12 o 
  -8  -2   9      397.30      396.86      7.18 o 
  -7  -2   9     1497.74     1399.11     13.16 o 
  -6  -2   9      562.60      523.83      7.97 o 
  -5  -2   9      141.96      137.53      4.07 o 
  -4  -2   9      363.19      348.93      6.13 o 
  -3  -2   9      840.11      860.37      9.37 o 
  -2  -2   9      535.96      543.02      7.32 o 
 -14  -1   9      236.36      251.92      3.88 o 
 -13  -1   9      319.40      357.97      5.97 o 
 -12  -1   9       48.36       49.45      3.03 o 
 -11  -1   9      503.71      498.06      8.44 o 
 -10  -1   9      299.20      289.03      6.58 o 
  -9  -1   9      318.88      277.53      6.47 o 
  -8  -1   9      369.38      328.81      6.72 o 
  -7  -1   9       96.35       90.16      3.76 o 
  -6  -1   9      397.19      392.04      6.95 o 
  -5  -1   9     1962.57     2065.64     15.30 o 
  -4  -1   9      276.91      319.61      5.97 o 
  -3  -1   9       32.85       41.76      2.46 o 
  -2  -1   9       83.84       89.59      3.13 o 
  -1  -1   9     2222.17     2227.89     14.15 o 
   0  -1   9      609.52      633.83      7.64 o 
   1  -1   9       32.59       37.43      2.22 o 
   4  -1   9      753.74      718.33      9.39 o 
   5  -1   9      594.60      559.01      8.29 o 
   6  -1   9        8.53        8.76      2.04 o 
   7  -1   9      652.44      605.89      8.33 o 
   8  -1   9      730.05      662.57      7.88 o 
   9  -1   9      126.73      111.13      2.95 o 
 -13   0   9      244.48      257.28      4.77 o 
 -12   0   9      536.33      587.24      8.15 o 
 -11   0   9      838.30      841.92     10.45 o 
 -10   0   9       25.12       30.07      2.81 o 
  -9   0   9     2502.68     2293.54     17.39 o 
  -8   0   9     1159.72     1154.66     12.05 o 
  -7   0   9      837.87      862.36      6.88 o 
  -6   0   9      545.22      628.26     17.54 o 
  -5   0   9       39.72       47.43      4.47 o 
  -4   0   9      575.62      650.41      9.12 o 
  -3   0   9     4612.35     4647.00     22.25 o 
  -2   0   9      675.73      705.16      8.60 o 
  -1   0   9       69.32       79.38      3.40 o 
   0   0   9       43.95       66.13      3.16 o 
   1   0   9     1568.66     1667.18     50.72 o 
   2   0   9      686.90      729.48     14.29 o 
   3   0   9      193.62      189.11      3.48 o 
   4   0   9       36.18       59.22      3.29 o 
   5   0   9      573.29      521.13     19.25 o 
   6   0   9      983.29      927.24     41.82 o 
   7   0   9      221.84      230.16      3.83 o 
   8   0   9        1.92        3.17      1.86 o 
   9   0   9      220.72      202.53      4.66 o 
  10   0   9      483.01      419.20      5.71 o 
  11   0   9      489.43      447.87      4.80 o 
  -5   1   9     1977.80     2071.22     17.34 o 
  -4   1   9      319.68      360.98      7.78 o 
  -3   1   9       33.19       42.64      3.38 o 
  -2   1   9       90.89       96.40      4.38 o 
  -1   1   9     2294.81     2200.99     17.99 o 
   0   1   9      658.81      676.86      9.35 o 
   1   1   9       30.29       35.84      2.77 o 
   2   1   9      218.15      231.41      3.83 o 
   3   1   9      555.04      558.09      9.52 o 
   4   1   9      789.95      770.15     15.93 o 
   5   1   9      608.54      576.22      6.07 o 
   6   1   9        8.95       11.44      1.36 o 
   7   1   9      682.72      611.55      6.45 o 
   8   1   9      755.88      647.84      9.05 o 
   9   1   9      138.41      128.62      3.91 o 
  10   1   9       64.95       59.15      2.63 o 
  -7   2   9     1486.84     1446.93     13.28 o 
  -6   2   9      581.69      582.80      9.62 o 
  -5   2   9      142.80      131.89      4.21 o 
  -4   2   9      365.47      342.00      6.36 o 
  -3   2   9      869.83      877.74      9.68 o 
  -2   2   9      533.85      532.41      7.36 o 
  -1   2   9      810.10      866.37      7.43 o 
   0   2   9       34.97       37.68      1.81 o 
   1   2   9     1668.83     1751.56      8.48 o 
   2   2   9      760.38      829.95      8.62 o 
   3   2   9       76.78       81.98      2.76 o 
   4   2   9       85.36       84.40      2.74 o 
   5   2   9      117.62      148.56      6.06 o 
   6   2   9      535.15      525.17      5.93 o 
   7   2   9      386.18      370.67     24.81 o 
   8   2   9       25.92       30.99      2.19 o 
   9   2   9      296.67      347.52      4.72 o 
 -10   3   9      280.80      279.34      4.55 o 
  -9   3   9      345.04      319.89      5.63 o 
  -8   3   9       58.73       50.80      2.71 o 
  -7   3   9       37.53       37.78      2.52 o 
  -6   3   9      284.13      259.22      5.47 o 
  -5   3   9      836.70      703.57      8.68 o 
  -4   3   9      214.23      181.07      4.53 o 
  -3   3   9        5.21        5.93      1.40 o 
  -2   3   9      256.32      226.69      4.87 o 
  -1   3   9      422.29      394.70      6.43 o 
   0   3   9      355.61      335.50      5.87 o 
   1   3   9      232.00      240.60      4.92 o 
   2   3   9      159.78      158.52      4.66 o 
   3   3   9      358.40      358.57      6.64 o 
   4   3   9      314.00      328.31      6.08 o 
   5   3   9      227.74      227.18      4.85 o 
   6   3   9       19.96       20.43      1.81 o 
  -5   4   9       36.71       34.45      1.57 o 
  -4   4   9      236.57      241.81      3.82 o 
  -3   4   9      505.96      488.54      5.39 o 
  -2   4   9      160.23      143.92      3.00 o 
  -1   4   9       67.15       70.63      2.55 o 
   0   4   9      262.97      272.85      4.26 o 
   1   4   9      144.89      165.16      3.25 o 
 -12  -2  10      375.10      401.66      4.92 o 
 -11  -2  10      179.88      205.52      4.36 o 
 -10  -2  10        1.65        1.89      1.44 o 
  -9  -2  10       12.72       17.04      1.94 o 
  -8  -2  10      424.93      413.00      7.03 o 
  -4  -2  10      356.32      330.81      5.98 o 
  -3  -2  10      458.82      450.41      6.85 o 
  -1  -2  10       47.96       50.66      2.64 o 
 -13  -1  10      318.12      361.88      5.26 o 
 -12  -1  10       37.75       39.24      2.51 o 
 -11  -1  10      313.76      323.44      6.52 o 
 -10  -1  10      475.51      474.33      8.12 o 
  -9  -1  10      473.39      461.48      8.01 o 
  -8  -1  10       65.12       58.46      3.38 o 
  -7  -1  10      308.80      288.87     22.64 o 
  -6  -1  10     1497.12     1411.87     13.42 o 
  -5  -1  10      781.28      753.79      9.61 o 
  -4  -1  10       94.04       93.25      3.45 o 
  -3  -1  10      141.35      153.11      4.40 o 
  -2  -1  10     1373.94     1373.03     11.93 o 
  -1  -1  10     2091.63     2078.69     14.48 o 
   0  -1  10      979.24      965.72      9.92 o 
   1  -1  10      180.71      177.40      4.47 o 
   2  -1  10      285.93      274.17      5.49 o 
   3  -1  10      742.26      716.65      8.92 o 
   5  -1  10      159.46      147.13      4.45 o 
   6  -1  10       40.57       41.10      2.71 o 
   7  -1  10      267.34      257.41      5.19 o 
   8  -1  10      312.67      287.78      4.74 o 
 -13   0  10      374.87      424.55      5.11 o 
 -12   0  10      357.46      393.83      6.16 o 
 -11   0  10      260.38      261.56      5.69 o 
 -10   0  10       10.19       11.86      2.18 o 
  -9   0  10       50.51       48.95      3.09 o 
  -8   0  10      879.68      854.94     10.60 o 
  -7   0  10      487.09      521.76      5.61 o 
  -6   0  10       10.27       14.23      1.34 o 
  -5   0  10        1.47       12.53      5.42 o 
  -4   0  10     1261.60     1307.26     67.63 o 
  -3   0  10     1297.29     1322.62     36.18 o 
  -2   0  10      188.61      200.29      6.90 o 
  -1   0  10      295.92      308.47     14.91 o 
   0   0  10     1053.39     1069.52     40.72 o 
   1   0  10      291.04      309.52     16.30 o 
   2   0  10      598.78      599.93      5.43 o 
   3   0  10      170.23      173.03      4.50 o 
   4   0  10      196.23      163.79      4.96 o 
   5   0  10     1044.39      938.73     43.14 o 
   6   0  10      676.54      615.25     27.98 o 
   7   0  10        6.38       12.20      1.98 o 
   8   0  10       66.35       67.17      2.97 o 
   9   0  10      172.72      159.75      3.66 o 
  10   0  10      169.72      173.04      3.20 o 
  -4   1  10      107.10      110.21      4.73 o 
  -3   1  10      159.53      176.78      5.94 o 
  -2   1  10     1423.03     1356.94     15.04 o 
  -1   1  10     1949.77     1916.79     16.87 o 
   0   1  10      948.23      954.77     11.16 o 
   1   1  10      189.11      219.13      4.71 o 
   2   1  10      259.48      259.52      6.18 o 
   3   1  10      727.98      734.27     10.86 o 
   4   1  10     1018.25     1012.13      9.32 o 
   5   1  10      144.78      142.50      2.75 o 
   6   1  10       45.18       45.30      2.09 o 
   7   1  10      237.72      242.56      4.04 o 
   8   1  10      294.33      286.44      5.20 o 
   9   1  10      256.32      243.34      4.47 o 
  10   1  10        3.09        1.30      1.06 o 
 -12   2  10      430.26      421.45      4.66 o 
 -11   2  10      155.26      154.60      3.68 o 
 -10   2  10        2.08        7.65      1.54 o 
  -9   2  10        2.51        1.98      1.64 o 
  -8   2  10      441.35      425.33      7.16 o 
  -7   2  10     1046.55     1001.75      9.63 o 
  -6   2  10       13.74        9.98      1.46 o 
  -5   2  10      119.21      132.58      6.20 o 
  -4   2  10      336.47      340.62      6.06 o 
  -3   2  10      448.56      461.45      6.83 o 
  -2   2  10      552.29      589.23     13.18 o 
  -1   2  10       48.82       58.22      2.21 o 
   0   2  10      859.98      977.51      7.42 o 
   1   2  10      664.79      736.43      6.21 o 
   2   2  10      424.51      433.05     10.48 o 
   3   2  10      281.86      291.11      7.87 o 
   4   2  10       44.86       45.09      4.85 o 
   5   2  10      638.50      637.91      7.18 o 
   6   2  10      541.05      536.11      8.28 o 
   7   2  10      209.74      245.27      4.44 o 
  -9   3  10      636.13      594.75      6.11 o 
  -8   3  10       74.19       65.84      2.54 o 
  -7   3  10      219.56      198.19      4.27 o 
  -6   3  10      489.42      406.80      6.08 o 
  -5   3  10      496.33      418.57      6.22 o 
  -4   3  10       77.44       71.87      2.75 o 
  -3   3  10       13.39       14.09      1.56 o 
  -2   3  10      433.52      402.85      6.04 o 
  -1   3  10      901.83      847.97      8.64 o 
   0   3  10      561.13      553.81      6.86 o 
   1   3  10       31.76       35.65      2.50 o 
   2   3  10      274.03      251.85      5.33 o 
   3   3  10      653.32      627.25      7.92 o 
   4   3  10      218.03      208.11      4.37 o 
   5   3  10      126.27      120.77      3.15 o 
 -11  -2  11      196.19      215.10      3.71 o 
 -10  -2  11       71.62       74.02      2.78 o 
  -9  -2  11      704.10      698.11      8.08 o 
  -8  -2  11      773.14      707.32      8.46 o 
  -7  -2  11      289.95      272.79      5.42 o 
  -4  -2  11      676.02      653.74      8.16 o 
  -3  -2  11      905.99      872.29      9.37 o 
  -2  -2  11       88.91       90.17      3.24 o 
  -1  -2  11      125.63      124.59      3.75 o 
   0  -2  11     1623.56     1648.75     12.83 o 
   1  -2  11      561.87      603.05      7.75 o 
   2  -2  11      195.80      203.86      4.81 o 
 -12  -1  11      129.88      134.82      3.46 o 
 -11  -1  11      205.81      225.97      5.02 o 
 -10  -1  11      442.35      434.39      7.33 o 
  -9  -1  11      855.24      795.23     10.09 o 
  -8  -1  11       92.47       85.69      3.68 o 
  -7  -1  11      136.17      132.41      2.86 o 
  -6  -1  11      686.27      669.08     11.24 o 
  -5  -1  11      793.10      739.57      9.49 o 
  -4  -1  11        5.38        6.86      1.52 o 
  -3  -1  11       36.48       42.09      2.52 o 
  -2  -1  11     1136.07     1089.59     11.02 o 
  -1  -1  11      463.96      437.26      7.09 o 
   0  -1  11       39.66       42.39      2.53 o 
   1  -1  11      115.09      109.73      3.74 o 
   2  -1  11      544.03      507.72      7.67 o 
   3  -1  11      780.19      760.55      6.88 o 
   4  -1  11      552.13      539.15      8.31 o 
   6  -1  11      313.05      305.18      5.74 o 
   8  -1  11      433.80      381.78      4.31 o 
 -12   0  11      206.26      215.16      3.97 o 
 -11   0  11      367.26      346.06      5.76 o 
 -10   0  11       68.93       64.71      2.98 o 
  -9   0  11      271.79      255.22      5.72 o 
  -8   0  11      247.13      249.20      5.78 o 
  -7   0  11      457.21      474.60     10.89 o 
  -6   0  11        0.20        5.15      1.34 o 
  -5   0  11       10.78       18.21      1.40 o 
  -4   0  11     1958.44     1823.51     36.04 o 
  -3   0  11      767.75      738.32      6.77 o 
  -2   0  11       80.61       88.24      4.80 o 
  -1   0  11      136.46      142.41      3.03 o 
   0   0  11      814.36      806.69     21.77 o 
   1   0  11     1917.22     1819.88     27.38 o 
   2   0  11     1097.48     1088.96     64.63 o 
   3   0  11        1.08        1.21      1.94 o 
   4   0  11      914.62      860.78     16.18 o 
   5   0  11      212.98      223.30      8.41 o 
   6   0  11      504.69      481.98     21.03 o 
   7   0  11      442.42      423.45     28.54 o 
   8   0  11       25.78       31.49      2.00 o 
   9   0  11      242.02      212.52      3.48 o 
  -2   1  11     1143.96     1139.49     13.40 o 
   0   1  11       18.29       18.14      2.00 o 
   1   1  11      108.83      111.32      4.25 o 
   2   1  11      549.19      542.45      8.86 o 
   3   1  11      807.12      751.51     10.62 o 
   4   1  11      525.85      523.76      8.70 o 
   5   1  11       11.65       11.13      1.55 o 
   6   1  11      310.04      306.90      7.27 o 
   7   1  11      217.04      202.37      4.26 o 
   8   1  11      412.36      382.39      5.31 o 
   9   1  11      203.64      217.17      3.36 o 
 -10   2  11       70.77       67.89      2.34 o 
  -9   2  11      643.44      640.51      7.32 o 
  -8   2  11      734.25      711.28      8.05 o 
  -7   2  11      328.27      323.25      5.62 o 
  -6   2  11      162.96      154.15      3.15 o 
  -5   2  11       96.20       99.91      5.68 o 
  -4   2  11      674.03      699.39      7.99 o 
  -3   2  11      865.24      915.73      8.97 o 
  -2   2  11       77.42       86.06      4.35 o 
  -1   2  11      120.08      128.01      4.57 o 
   0   2  11     1608.27     1611.82     15.66 o 
   1   2  11      557.17      584.74      4.95 o 
   2   2  11      215.82      216.53      5.83 o 
   3   2  11       34.67       39.53      1.95 o 
   4   2  11      320.93      323.10     14.58 o 
   5   2  11      431.52      437.56     32.10 o 
   6   2  11      529.74      508.17      6.70 o 
  -8   3  11       36.30       31.90      1.51 o 
  -7   3  11      126.46      124.52      2.84 o 
  -6   3  11      260.50      230.53      3.98 o 
  -5   3  11      478.85      413.16      5.43 o 
  -4   3  11       70.36       68.48      2.43 o 
  -3   3  11      116.19      111.35      2.95 o 
  -2   3  11      595.50      598.16      6.49 o 
  -1   3  11      354.30      334.42      4.74 o 
   0   3  11      149.43      162.25      4.09 o 
   1   3  11       17.65       17.60      1.84 o 
   2   3  11      628.31      679.15      7.45 o 
   3   3  11      422.39      441.93      5.59 o 
   4   3  11      229.57      217.69      3.60 o 
 -10  -2  12       95.62      102.95      2.52 o 
  -9  -2  12      378.53      371.55      5.21 o 
  -8  -2  12      976.41      869.08      8.31 o 
  -7  -2  12      181.97      168.64      3.91 o 
  -6  -2  12       15.85       19.69      1.82 o 
  -5  -2  12      230.70      215.48      4.52 o 
  -4  -2  12      761.99      713.15      8.06 o 
  -3  -2  12      369.38      358.07      5.77 o 
  -1  -2  12      171.25      166.83      4.10 o 
   0  -2  12      561.25      565.72      7.16 o 
   1  -2  12      223.81      250.46      4.66 o 
   2  -2  12       41.61       43.11      2.24 o 
 -12  -1  12      213.83      201.39      3.26 o 
 -11  -1  12      541.16      568.90      6.64 o 
 -10  -1  12      395.85      376.16      6.02 o 
  -9  -1  12       66.64       71.48      3.09 o 
  -8  -1  12       92.61       90.61      3.46 o 
  -7  -1  12      374.41      351.48     10.93 o 
  -6  -1  12     1102.18     1048.39     12.97 o 
  -5  -1  12      175.72      176.37      3.33 o 
  -4  -1  12        7.25        8.15      2.31 o 
  -3  -1  12      233.09      219.81      5.21 o 
  -2  -1  12      782.57      761.24      9.33 o 
  -1  -1  12      898.35      870.18      9.92 o 
   0  -1  12      376.20      379.13      4.58 o 
   1  -1  12      504.39      495.59      5.04 o 
   2  -1  12      724.80      706.94      8.67 o 
   3  -1  12      483.39      494.87      8.09 o 
   5  -1  12       19.66       22.02      2.06 o 
   7  -1  12      601.63      540.23      5.10 o 
 -11   0  12       55.17       49.86      2.13 o 
 -10   0  12      219.70      202.83      4.34 o 
  -9   0  12      516.80      501.83      7.18 o 
  -8   0  12      585.29      591.36      8.12 o 
  -7   0  12      363.83      360.16      4.47 o 
  -6   0  12      173.26      173.48      3.28 o 
  -5   0  12      414.75      389.04      5.55 o 
  -4   0  12     1494.51     1392.14     44.21 o 
  -3   0  12      161.94      168.11      8.11 o 
  -2   0  12       76.87       87.70      6.08 o 
  -1   0  12        4.95        8.98      2.17 o 
   0   0  12       29.38       29.74      3.03 o 
   1   0  12      765.68      762.96      6.30 o 
   2   0  12      362.23      358.81     16.17 o 
   3   0  12       96.77       83.33      3.87 o 
   4   0  12      174.66      168.17      5.41 o 
   5   0  12      356.18      362.24     12.11 o 
   6   0  12      210.59      221.90     13.50 o 
   7   0  12        7.29        9.73      1.41 o 
   8   0  12      140.82      144.87      2.84 o 
   1   1  12      512.72      514.28      8.24 o 
   2   1  12      762.32      753.04      9.89 o 
   3   1  12      481.75      491.78      5.75 o 
   4   1  12      194.49      190.62      5.12 o 
   5   1  12       18.88       19.55      1.49 o 
   6   1  12      234.50      240.27      3.32 o 
   7   1  12      638.49      586.30      6.07 o 
  -3   2  12      393.40      444.33      8.40 o 
  -2   2  12      177.34      205.51      8.36 o 
  -1   2  12      168.80      192.06      5.26 o 
   0   2  12      544.76      582.11      8.82 o 
   1   2  12      225.16      247.62      5.73 o 
   2   2  12       37.88       36.79      1.79 o 
   3   2  12       67.77       82.59      5.20 o 
   4   2  12      261.64      268.18      5.11 o 
   5   2  12      408.52      385.60      5.40 o 
  -5   3  12      199.25      162.19      2.63 o 
  -4   3  12       11.81       10.96      1.12 o 
  -3   3  12      232.62      185.77      2.84 o 
  -2   3  12      426.95      459.38      5.61 o 
  -1   3  12      106.92      129.99      3.14 o 
   0   3  12       83.45       84.50      2.64 o 
   1   3  12       31.41       34.36      1.74 o 
  -9  -2  13      154.38      160.07      2.78 o 
  -8  -2  13      329.28      307.93      4.33 o 
  -7  -2  13       30.10       29.60      1.73 o 
  -6  -2  13      105.27      107.40      2.99 o 
  -5  -2  13      183.25      178.86      3.74 o 
  -4  -2  13      339.77      323.69      5.02 o 
  -3  -2  13      135.01      138.65      3.41 o 
  -2  -2  13       72.03       74.82      2.65 o 
  -1  -2  13      293.48      299.50      4.78 o 
   0  -2  13      650.84      651.10      6.69 o 
   1  -2  13      272.55      262.77      4.34 o 
 -11  -1  13      213.48      203.88      3.18 o 
 -10  -1  13      200.59      188.20      3.72 o 
  -9  -1  13       51.40       46.42      2.23 o 
  -8  -1  13      159.32      143.26      3.74 o 
  -7  -1  13      543.91      488.97      6.87 o 
  -6  -1  13      985.56      888.54      9.45 o 
  -5  -1  13       72.70       63.24      2.84 o 
  -4  -1  13        6.11        6.51      1.13 o 
  -3  -1  13      347.28      339.36      6.85 o 
  -2  -1  13     1097.54     1053.92     17.33 o 
  -1  -1  13      309.34      315.98      9.38 o 
   0  -1  13      231.38      236.49      5.12 o 
   1  -1  13       70.13       69.54      2.98 o 
   3  -1  13      354.44      370.92      6.45 o 
   5  -1  13       79.56       80.51      2.62 o 
 -10   0  13      389.55      396.17      4.90 o 
  -9   0  13      385.81      370.48      5.41 o 
  -8   0  13      506.81      470.02      6.51 o 
  -7   0  13        1.18        1.55      1.47 o 
  -6   0  13      289.60      296.24      9.33 o 
  -5   0  13      427.77      443.16      8.07 o 
  -4   0  13      856.61      861.87      7.07 o 
  -3   0  13      158.64      164.55      4.78 o 
  -2   0  13       10.13       12.08      2.37 o 
  -1   0  13     1196.18     1204.50     32.57 o 
   0   0  13     1713.96     1766.53     19.86 o 
   1   0  13      111.51      120.94      6.20 o 
   2   0  13       14.34       12.15      2.34 o 
   3   0  13      168.57      164.45      3.26 o 
   4   0  13      353.46      366.10      7.65 o 
   5   0  13      603.03      614.53      9.25 o 
   6   0  13      295.50      297.03      4.63 o 
   0   1  13      235.78      245.27      5.51 o 
   1   1  13       71.18       72.81      3.16 o 
   2   1  13      317.40      320.02     11.06 o 
   3   1  13      362.94      369.99      6.23 o 
   4   1  13      280.77      272.87      5.35 o 
   5   1  13       77.67       75.60      1.83 o 
   6   1  13      162.33      173.47      4.02 o 
  -2   2  13       69.01       86.34      3.29 o 
  -1   2  13      318.60      359.26      6.14 o 
   0   2  13      670.74      708.84      8.32 o 
   1   2  13      242.10      256.41      4.94 o 
   2   2  13      114.28      125.25      3.37 o 
   3   2  13      112.97      125.20      3.23 o 
   4   2  13      286.65      338.14      4.40 o 
  -6  -2  14       41.84       38.44      1.53 o 
  -5  -2  14      318.61      282.29      3.91 o 
  -4  -2  14      394.69      373.49      4.60 o 
  -3  -2  14       89.81       92.73      2.41 o 
  -2  -2  14       96.19       96.91      2.38 o 
  -1  -2  14      208.89      190.97      3.47 o 
   0  -2  14      231.18      218.57      3.38 o 
  -9  -1  14        2.20        3.30      1.11 o 
  -8  -1  14      196.60      177.38      3.59 o 
  -7  -1  14      230.38      225.02      4.23 o 
  -6  -1  14      145.74      140.56      3.60 o 
  -5  -1  14       39.09       42.80      2.26 o 
  -4  -1  14       51.12       51.75      2.42 o 
  -3  -1  14      502.56      496.21      6.78 o 
  -2  -1  14      447.15      442.48      6.44 o 
  -1  -1  14      197.09      209.65      4.49 o 
   0  -1  14      252.92      261.38      4.79 o 
   3  -1  14      439.95      498.51      6.37 o 
   4  -1  14        1.47        3.38      1.41 o 
  -9   0  14      271.12      240.92      3.53 o 
  -8   0  14      376.34      377.33      4.97 o 
  -7   0  14       10.41       11.47      1.49 o 
  -6   0  14      188.29      180.10      3.98 o 
  -5   0  14      690.24      672.42      7.68 o 
  -4   0  14      630.83      618.74      7.64 o 
  -3   0  14       89.07       87.01      3.09 o 
  -2   0  14      252.50      270.44      5.12 o 
  -1   0  14      273.43      275.54      5.26 o 
   0   0  14      458.69      467.14      9.81 o 
   1   0  14      904.41      926.08     10.29 o 
   2   0  14        3.55        4.88      1.28 o 
   3   0  14      202.80      211.29     10.42 o 
   4   0  14      594.97      664.65      4.74 o 
   5   0  14      228.12      244.17      3.80 o 
  -2   1  14      425.92      523.97      6.80 o 
  -1   1  14      158.72      191.68      4.28 o 
   0   1  14      256.59      271.31      5.54 o 
   1   1  14      314.30      319.25     11.78 o 
   2   1  14      468.20      504.38      4.63 o 
   3   1  14      458.44      482.76      5.55 o 
   4   1  14        0.77        3.49      0.84 o 
  -2   2  14      107.14      111.99      2.79 o 
  -1   2  14      224.39      230.41      3.90 o 
   0   2  14      253.32      277.63      4.12 o 
   1   2  14      364.57      377.60      4.53 o 
  -7  -1  15      376.28      333.11      4.16 o 
  -6  -1  15      505.87      492.13      5.36 o 
  -5  -1  15        4.73        6.71      1.09 o 
  -4  -1  15      357.72      345.03      4.83 o 
  -3  -1  15      224.99      211.11      3.85 o 
  -2  -1  15      199.37      202.27      3.75 o 
  -1  -1  15      164.60      191.80      4.28 o 
   0  -1  15        3.15        5.08      1.59 o 
   1  -1  15      409.12      448.52      5.66 o 
   2  -1  15      437.34      495.96      5.25 o 
  -7   0  15        4.20        1.98      1.35 o 
  -6   0  15       62.87       74.08      2.20 o 
  -5   0  15      271.39      281.46      4.36 o 
  -4   0  15      315.47      317.21      4.74 o 
  -3   0  15        6.08        6.10      1.32 o 
  -2   0  15       75.25       80.90      2.57 o 
  -1   0  15       65.84       72.24      2.86 o 
   0   0  15       71.04       80.37      3.00 o 
   1   0  15      121.15      139.81      2.82 o 
   2   0  15       23.97       23.30      1.24 o 
   3   0  15      445.54      502.37      5.28 o 
  -1   1  15      156.77      166.72      3.88 o 
   0   1  15        5.75        7.14      1.42 o 
   1   1  15      418.58      422.78      5.33 o 
   2   1  15      430.70      456.58      4.94 o 
  -2   0  16      104.42      109.83      2.52 o 
  -1   0  16      243.71      274.61      3.98 o 
                                                 
